# Supplementary material for: Taxonomic Identification of Mediterranean Pines and Their Hybrids Based on the High Resolution Melting (HRM) and trnL Approaches: From Cytoplasmic Inheritance to Timber Tracing
Source: PLoS One. 2013 Apr 5;8(4):e60945. doi: 10.1371/journal.pone.0060945 (PMC3618329; doi:10.1371/journal.pone.0060945)
Supplement: Table S2 — Export raw data of HRM analysis of trnL region. (XLS) [file pone.0060945.s003.xls]

## Sheet: Table S2
Table S2: Export raw data of HRM analysis of trnL region
Excel Raw Data Export
Copyright (c) 2008 Corbett Life Science, a QIAGEN Company. All rights reserved.
File	trnL.rex
Date
Time	3:23:34 ΞΌΞΌ
Channel Cycling A.Green
ID	Page 1	1	2	3	4	5	6	7	8	9	10	11	12	13	14	15	16	17	18	19	20	21	22	23
1	Pinus leucodermis	1.33679	1.31694	1.28551	1.27131	1.26004	1.2785	1.27891	1.25429	1.27311	1.33681	1.38129	1.50397	1.78022	2.25195	3.19209	4.94212	8.12104	13.692	23.1546	36.4721	50.2578	60.1086	68.3272
2	Pinus pinea	0.885439	0.854975	0.86159	0.846331	0.844078	0.826276	0.857666	0.856794	0.867886	0.909976	1.00443	1.1696	1.49966	2.1743	3.36262	5.59936	9.53689	16.5322	27.8353	42.3713	55.2898	64.7238	72.9792
3	Pinus sylvestris	2.1854	2.13169	2.1473	2.10411	2.11772	2.12329	2.17256	2.14237	2.22324	2.39554	2.65792	3.22799	4.21213	6.0803	9.4789	15.4739	25.116	38.1429	50.4573	59.525	66.518	72.104	77.007
4	Pinus halepensis	1.98051	1.94881	1.95214	1.92907	1.91392	1.95977	1.99151	2.04267	2.19425	2.58055	3.16421	4.39288	6.60955	10.7997	18.2318	31.2375	48.1386	65.8203	82.4647	94.97	100	100	100
5	Pinus eldarica	1.54452	1.57062	1.52848	1.50607	1.46741	1.4462	1.41255	1.40743	1.41702	1.46737	1.54029	1.71328	2.04667	2.72057	3.98217	6.1091	9.77035	15.237	22.7284	31.2343	38.784	45.2477	51.153
6	Pinus nigra	1.2197	1.21985	1.21098	1.19149	1.1883	1.19554	1.20907	1.21487	1.27082	1.36503	1.56792	1.93648	2.67207	4.08754	6.68826	11.5579	20.2467	34.0388	52.0813	70.0678	84.1974	93.9806	100
7	Pinus peuce	2.48051	2.44877	2.43341	2.42273	2.42771	2.47231	2.51682	2.50817	2.71787	3.09943	3.74179	4.99263	7.2228	11.4345	18.4288	29.5491	42.3598	54.5149	61.1939	70.3013	74.8873	78.1174	77.9217
8	Pinus brutia	2.01521	2.00058	1.93434	1.92782	1.88561	1.88437	1.89775	1.87043	1.91546	2.01012	2.20634	2.52499	3.21766	4.42626	6.61772	10.5178	16.6733	25.398	34.5466	40.7501	45.4265	49.8383	53.2525
Channel HRM A.HRM
ID	Page 1	75	75.1	75.2	75.3	75.4	75.5	75.6	75.7	75.8	75.9	76	76.1	76.2	76.3	76.4	76.5	76.6	76.7	76.8	76.9	77	77.1	77.2	77.3	77.4	77.5	77.6	77.7	77.8	77.9	78	78.1	78.2	78.3	78.4	78.5	78.6	78.7	78.8	78.9	79	79.1	79.2	79.3	79.4	79.5	79.6	79.7
1	Pinus leucodermis	24.2116	24.1845	24.1063	23.6677	23.4926	23.4226	23.3658	23.3021	23.23	23.1951	23.0941	23.0049	22.8725	22.8467	22.7253	22.6085	22.507	22.4733	22.3425	22.2558	22.1822	22.0671	21.9823	21.9167	21.8443	21.7045	21.6105	21.5162	21.3781	21.2877	21.159	21.0676	20.9758	20.9077	20.7671	20.6383	20.5717	20.4215	20.3635	20.2004	20.1664	19.9852	19.902	19.8105	19.7093	19.5629	19.4784	19.3637
2	Pinus pinea	25.2963	25.3252	25.2297	25.177	25.0537	24.9473	24.882	24.8384	24.7148	24.636	24.4717	24.3874	24.2685	24.2401	24.0783	23.9105	23.8416	23.7158	23.6699	23.5566	23.3977	23.3127	23.1736	23.0783	22.9434	22.9081	22.7787	22.6411	22.5372	22.4002	22.3227	22.1799	22.089	21.9492	21.8423	21.6393	21.6555	21.4671	21.3815	21.2043	21.1331	21.0233	20.8854	20.7791	20.7221	20.5357	20.4481	20.2994
3	Pinus sylvestris	26.0747	25.9922	25.9216	25.8511	25.697	25.6429	25.5294	25.4626	25.3043	25.2261	25.0862	24.9802	24.9256	24.8416	24.7004	24.5148	24.4287	24.3246	24.2168	24.1214	24.0672	23.8772	23.7371	23.6797	23.5105	23.4564	23.3425	23.2141	23.0921	22.9817	22.8505	22.7318	22.5728	22.5752	22.4641	22.2582	22.1619	22.0877	21.95	21.8292	21.7346	21.6004	21.5337	21.4212	21.2738	21.1182	21.0022	20.937
4	Pinus halepensis	38.5948	38.4071	38.3428	38.2017	37.9958	37.8257	37.6786	37.4569	37.2797	37.1499	37.0064	36.7732	36.6309	36.4348	36.1699	36.0211	35.8538	35.6826	35.5326	35.3924	35.2581	34.996	34.7919	34.6737	34.5372	34.3744	34.1715	33.9269	33.7985	33.6419	33.4649	33.2373	33.075	32.8764	32.7796	32.5231	32.3677	32.2078	32.0448	31.9028	31.7417	31.578	31.4496	31.2756	31.057	30.9054	30.7414	30.5323
5	Pinus eldarica	18.199	18.1772	18.1077	18.0874	18.0273	17.9601	17.8767	17.8284	17.7381	17.6934	17.5841	17.5183	17.4579	17.3928	17.2944	17.2275	17.1847	17.118	17.0908	16.9434	16.9259	16.8213	16.7507	16.6768	16.6121	16.5461	16.4391	16.4096	16.2901	16.2051	16.1465	16.0764	15.9852	15.9217	15.8773	15.747	15.7214	15.6241	15.5245	15.4426	15.3855	15.3099	15.2502	15.1715	15.0676	15.0024	14.928	14.8527
6	Pinus nigra	32.4634	32.4118	32.2821	32.1982	32.1087	31.9019	31.762	31.6832	31.516	31.3825	31.0723	30.9448	30.7975	30.6635	30.5709	30.4012	30.2813	30.2098	30.0311	29.9496	29.737	29.663	29.4854	29.3369	29.2198	29.0636	28.9595	28.732	28.6205	28.4599	28.3153	28.183	28.0343	27.9232	27.8408	27.577	27.4973	27.3809	27.1998	27.0534	26.8887	26.8114	26.7068	26.5333	26.3944	26.265	26.0794	25.8945
7	Pinus peuce	28.6231	28.5461	28.4037	28.3027	28.1809	28.0484	27.8832	27.7959	27.6995	27.5855	27.4196	27.2742	27.1301	27.0663	26.8843	26.7447	26.6961	26.6003	26.4529	26.3195	26.1949	26.1451	25.9686	25.8502	25.7701	25.5926	25.4967	25.3153	25.2493	25.1039	24.9948	24.8571	24.744	24.628	24.5448	24.3471	24.2975	24.1457	24.0459	23.8987	23.7933	23.696	23.5552	23.4493	23.3241	23.1525	23.0868	22.9514
8	Pinus brutia	19.8752	19.8014	19.7453	19.7184	19.6331	19.5781	19.5222	19.4673	19.4386	19.3967	19.2728	19.2157	19.1299	19.0507	19.0515	18.8901	18.8632	18.7771	18.6963	18.6066	18.5153	18.5094	18.4287	18.269	18.2302	18.1686	18.1185	17.9747	17.8989	17.8331	17.7496	17.6811	17.5952	17.4832	17.4654	17.3045	17.2762	17.2218	17.1123	17.018	16.9587	16.8673	16.7811	16.6632	16.6079	16.5166	16.4097	16.2865
Quantitative analysis of channel Cycling A.Green : Page 1
ID	Page 1	1	2	3	4	5	6	7	8	9	10	11	12	13	14	15	16	17	18	19	20	21	22	23
1	Pinus leucodermis	-0.0160544	-0.0180777	-0.020101	-0.0221243	-0.0234892	-0.0237931	-0.0223618	-0.0181524	-0.00913349	0.00814043	0.0388647	0.0895918	0.166675	0.273698	0.409164	0.565819	0.732303	0.896201	1.04714	1.17856	1.28924	1.39992	1.5106
2	Pinus pinea	-0.016857	-0.0179491	-0.0190411	-0.0201332	-0.0205197	-0.0196485	-0.0164683	-0.00925108	0.00509944	0.031414	0.0760774	0.145835	0.245679	0.376335	0.532679	0.704548	0.879177	1.04456	1.19194	1.31754	1.42202	1.52649	1.63097
3	Pinus sylvestris	-0.00941037	-0.0098829	-0.0103554	-0.010828	-0.0101354	-0.00726308	-0.000373013	0.0133572	0.0383871	0.0806093	0.146185	0.239145	0.358902	0.499494	0.650744	0.8007	0.938628	1.0577	1.15542	1.23422	1.29787	1.36153	1.42519
4	Pinus halepensis	-0.0296555	-0.0287214	-0.0277872	-0.0268531	-0.023534	-0.0155428	0.000863989	0.030994	0.081539	0.159165	0.267445	0.404663	0.563438	0.732396	0.898465	1.05026	1.18036	1.28572	1.36614	1.42628	1.47127	1.51625	1.56123
5	Pinus eldarica	0.00378881	-0.000229368	-0.00424755	-0.00826572	-0.0119396	-0.0146591	-0.0154412	-0.0125492	-0.00325508	0.0165603	0.0522795	0.109498	0.192003	0.299849	0.42854	0.569701	0.71312	0.849435	0.972125	1.07837	1.16849	1.25861	1.34872
6	Pinus nigra	-0.0192339	-0.0197022	-0.0201705	-0.0206387	-0.0200404	-0.0173559	-0.0107369	0.00281746	0.0281123	0.0716924	0.140787	0.240867	0.372914	0.531964	0.707784	0.887174	1.0572	1.20846	1.33616	1.44107	1.52642	1.61178	1.69714
7	Pinus peuce	-0.0151228	-0.0140492	-0.0129756	-0.011902	-0.00875042	-0.00149165	0.0132751	0.040372	0.0859625	0.155972	0.253376	0.376296	0.517499	0.666328	0.810966	0.941799	1.05291	1.1427	1.21213	1.26548	1.30695	1.34843	1.3899
8	Pinus brutia	0.00500374	0.00189044	-0.00122286	-0.00433615	-0.00649827	-0.00687554	-0.0040246	0.00426759	0.0216003	0.0529951	0.104255	0.180112	0.281817	0.405592	0.543154	0.683617	0.816228	0.933115	1.03052	1.1099	1.17448	1.23906	1.30364
Melt analysis of channel HRM A.HRM : Page 1
ID	Page 1	75.05	7.515e+15	75.25	75.35	75.45	75.55	7.565e+15	75.75	75.85	75.95	76.05	7.615e+15	76.25	76.35	76.45	76.55	7.665e+15	76.75	76.85	76.95	77.05	7.715e+15	77.25	77.35	77.45	77.55	7.765e+15	77.75	77.85	77.95	78.05	7.815e+15	78.25	78.35	78.45	78.55	7.865e+15	78.75	78.85	78.95	79.05	7.915e+15	79.25	79.35	79.45	79.55	7.965e+15	79.75
1	Pinus leucodermis	0.157799	0.174736	0.179004	0.170602	0.149531	0.124991	0.101655	0.090368	0.0923113	0.0979904	0.104639	0.109465	0.111574	0.112829	0.113284	0.111092	0.110318	0.111003	0.109584	0.108123	0.108695	0.10878	0.108929	0.113112	0.118264	0.122462	0.126606	0.12857	0.12646	0.12368	0.1225	0.120831	0.121816	0.124506	0.126247	0.126798	0.127003	0.127188	0.126225	0.126363	0.12727	0.127377	0.126693	0.128701	0.130851	0.132019	0.135309	0.139665
2	Pinus pinea	0.0697941	0.0723637	0.0755924	0.0794801	0.0840268	0.0865541	0.0899456	0.0952209	0.0993421	0.102821	0.106539	0.107603	0.10895	0.111213	0.110538	0.108724	0.107301	0.106005	0.107053	0.111312	0.112842	0.111657	0.109975	0.106692	0.106226	0.108848	0.11179	0.113723	0.115122	0.115557	0.116987	0.11841	0.118563	0.119652	0.118761	0.11717	0.116973	0.117582	0.117041	0.115551	0.114082	0.113048	0.112476	0.115214	0.120068	0.122823	0.126242	0.130999
3	Pinus sylvestris	0.0863677	0.0893193	0.0925702	0.0961204	0.09997	0.103292	0.107891	0.109902	0.109455	0.108477	0.108261	0.109182	0.113002	0.118934	0.1216	0.119192	0.115357	0.113189	0.11121	0.114242	0.119804	0.119966	0.118294	0.117361	0.114731	0.114462	0.118433	0.121967	0.123012	0.120508	0.117843	0.115599	0.113018	0.114911	0.118665	0.118571	0.119323	0.119452	0.115018	0.11316	0.115328	0.117806	0.120609	0.124742	0.127991	0.129378	0.13344	0.141943
4	Pinus halepensis	0.153827	0.162565	0.170304	0.177044	0.182787	0.186978	0.189734	0.187819	0.185391	0.18938	0.195397	0.199733	0.204654	0.205294	0.198153	0.189048	0.182875	0.180329	0.18208	0.186421	0.189372	0.188362	0.186855	0.187503	0.188292	0.190709	0.194566	0.195715	0.195803	0.195291	0.194298	0.194932	0.194006	0.191871	0.189482	0.185653	0.181507	0.177729	0.1732	0.172119	0.174896	0.178023	0.183688	0.188629	0.192151	0.196553	0.199402	0.201227
5	Pinus eldarica	0.0477787	0.0488204	0.0512263	0.0549966	0.0601311	0.0643932	0.0682591	0.0707652	0.071581	0.0724444	0.0729746	0.0720072	0.0709515	0.0683896	0.0658238	0.0648868	0.0646742	0.0668937	0.070103	0.0724181	0.0735661	0.0743479	0.0728991	0.0724625	0.074531	0.0756499	0.0766234	0.0781029	0.0780785	0.0753166	0.0744402	0.0736282	0.0717129	0.073263	0.0758773	0.0769184	0.0783392	0.0790184	0.0763977	0.0746966	0.0743255	0.0738144	0.0751254	0.0772614	0.0787636	0.0804164	0.0816904	0.0817246
6	Pinus nigra	0.112285	0.109873	0.110645	0.114601	0.121739	0.130355	0.140309	0.150855	0.159098	0.161803	0.157701	0.148495	0.136324	0.125227	0.119502	0.118272	0.119054	0.122118	0.12624	0.129703	0.13272	0.133573	0.134531	0.135677	0.137504	0.140789	0.142485	0.142594	0.140562	0.135765	0.131579	0.130325	0.128927	0.130437	0.134274	0.135567	0.136446	0.136026	0.131772	0.128018	0.125728	0.125619	0.130711	0.1358	0.140529	0.146016	0.14801	0.150117
7	Pinus peuce	0.114947	0.117095	0.118936	0.12047	0.121699	0.121363	0.12054	0.122139	0.12465	0.127406	0.130868	0.130322	0.125541	0.120758	0.115807	0.112347	0.112172	0.113163	0.114572	0.115509	0.116777	0.118476	0.120158	0.122709	0.125596	0.125931	0.124321	0.123237	0.121377	0.119287	0.118524	0.118438	0.117572	0.117569	0.118103	0.117918	0.117849	0.118137	0.117109	0.116392	0.117896	0.119348	0.119998	0.121044	0.12146	0.119786	0.11935	0.121018
8	Pinus brutia	0.059428	0.0606005	0.0607316	0.0598212	0.0578694	0.0570021	0.0583658	0.060515	0.0657418	0.070529	0.0734312	0.0757133	0.0752141	0.0745648	0.0763478	0.0784613	0.0790441	0.0789182	0.0783288	0.0779294	0.0777917	0.0786784	0.0804112	0.0809209	0.0820223	0.0839833	0.0842672	0.0840868	0.0847896	0.0839746	0.0828887	0.08372	0.0832977	0.0823189	0.0824557	0.0810346	0.0804419	0.0830711	0.0848571	0.0865045	0.0889404	0.0901963	0.0917575	0.0937044	0.0958496	0.0985491	0.1002	0.103317
[truncated: 73 more columns]
